# Supplementary material for: Predictors of Abdominal Aortic Aneurysm Shrinkage after Endovascular Repair
Source: J Clin Med. 2022 Mar 3;11(5):1394. doi: 10.3390/jcm11051394 (PMC8910935; doi:10.3390/jcm11051394)
Supplement: Supplementary file 1 [file jcm-11-01394-s001.zip]

Archive with 1 entries (1 files):
- jcm-1593045-supplementary.pdf
